# Supplementary material for: Lower Levels of ABO Anti-A and Anti-B of IgM, IgG and IgA Isotypes in the Serum but Not the Saliva of COVID-19 Convalescents
Source: J Clin Med. 2022 Aug 2;11(15):4513. doi: 10.3390/jcm11154513 (PMC9369710; doi:10.3390/jcm11154513)
Supplement: Supplementary file 1 [file jcm-11-04513-s001.zip]

Archive with 1 entries (1 files):
- jcm-1820592-supplementary.pdf
